# Supplementary material for: Identification of a gene-expression predictor for diagnosis and personalized stratification of lupus patients
Source: PLoS One. 2018 Jul 5;13(7):e0198325. doi: 10.1371/journal.pone.0198325 (PMC6033382; doi:10.1371/journal.pone.0198325)
Supplement: S1 Table — (XLSX) [file pone.0198325.s004.xlsx]

## Sheet: S1 Table
S1 Table. Overview of SLE data sets on gene-expression profiles
Array Data Sets	PubMed	GEO	Sample	Sample	Sample	Signature
			Size	Species	Type
Training
	20400961	NA	25	Human	CD8+ T cells	Healthy vs SLE flare activities
	19762399	NA	110	Human	PBMC	Low disease activity vs SLE flare
	16777955	NA	9	Mouse	CD4+ T cells	Low vs Overexpression of TLR7
	27357150	GSE75007	21	Human	B cells	Control vs IFN
	25210799	NA	35	Human	B cells	Healthy vs SLE
	12642603	NA	39	Human	PBMC	Healthy vs SLE with SLEDAI
	12604793	NA	90	Human	PBMC	Healthy vs SLE
	25405351	GSE45291	805	Human	PBMC	Healthy vs SLE
	21496236	GSE17755	66	Human	PBMC	Healthy vs SLE
	25921064	GSE55447	208	Human	T and B cells	Healthy vs SLE
	24644022	GSE49454	177	Human	PBMC	Healthy vs SLE
	24829414	GSE46923	142	Human	PBMC	Healthy vs SLE
	23203821	GSE39088	142	Human	PBMC	Placebo vs IFN-K in SLE patients
Testing
	27040498	GSE65391	996	Human	PBMC	Healthy vs SLE
	18631455	GSE11909	175	Human	PBMC	Healthy vs SLE
