# Supplementary material for: Identification of a gene-expression predictor for diagnosis and personalized stratification of lupus patients
Source: PLoS One. 2018 Jul 5;13(7):e0198325. doi: 10.1371/journal.pone.0198325 (PMC6033382; doi:10.1371/journal.pone.0198325)
Supplement: S2 Table — (XLSX) [file pone.0198325.s005.xlsx]

## Sheet: S2 Table
S2 Table. Gene Annotaiton for the SLE Signature
Gene	Gene	Dysregulation	Expression
Symbol	Functions	in SLE or Diseases	in SLE
BANK1	B-cell receptor-induced calcium mobilization from intracellular stores	SLE susceptibility gene involving in interferon pathways in the pathogenesis of SLE. PMID:19440199	Down
BCL6	modulate the transcription of STAT-dependent IL-4 responses of B cells	hyper expressio Bcl-6 may related to SLE renal disease. PMID:24695686	Up
BECN1	regulates autophagy	Beclin-1 autophagy signaling pathway play a role in SLE. PMID:25960235	Up
BLK	a nonreceptor tyrosine-kinase of the src family of proto-oncogenes	SLE susceptibility gene involving in interferon pathways in the pathogenesis of SLE. PMID:19440199	Down
C1QA	a major constituent of the human complement subcomponent C1q	SLE susceptibility gene involving in interferon pathways in the pathogenesis of SLE. PMID:19440199	Up
C2	as part of the classical pathway of the complement system	confer genetic susceptibility to complement dysfunction in SLE. PMID:26176736	Up
C3	activate the complement system	Low C3 levels is a independent risk factors for acquiring drug-resistant bacteria in patients with SLE. PMID:24882843	Down
C4A	the acidic form of complement factor 4	Low total C4, C4A and C4B gene copy number were associated with a stronger risk for developing JSLE than aSLE. PMID:26800705	Down
C4B	the basic form of complement factor 4	Low total C4, C4A and C4B gene copy number were associated with a stronger risk for developing JSLE than aSLE. PMID:26800705	Down
CCR7	a member of the G protein-coupled receptor family.	DC migrate to lymph nodes depended on CCR7 in lupus. PMID:25384086	Down
CD14	encode a surface antigen that is preferentially expressed on monocytes/macrophages	the TLR2/TLR1/CD14 trimolecular complex was activated in innate immunity. PMID:23548899	Up
CD40LG	regulates B cell function by engaging CD40.	cell-surface CD40 ligand is overproduced in SLE. PMID:11226290	Up
CD44	a cell-surface glycoprotein	CD44 is abnormally increased in SLE T cells. PMID:22129255	Up
CR2	a membrane protein that functions as a receptor for Epstein-Barr virus	Cr2 exhibits a single nucleotide polymorphism in severe lupus nephritis. PMID:11728339	Down
CXCL10	a chemokine of the CXC subfamily and ligand for the receptor CXCR3	type I IFN-responsive genes such as CXCL10 overexpress. PMID:22661089	Up
CXCR4	a CXC chemokine receptor specific for stromal cell-derived factor-1	CXCR4 was significantly upregulated in SLE patients. PMID:27665947	Up
CXCR5	a multi-pass membrane protein that belongs to the CXC chemokine receptor family	active autoimmune disease display aberrant TFH responses. PMID:25594465	Down
DEF6	DEF6 is a guanine nucleotide exchange factor (GEF) for RAC and CDC42.	DEF6 and SWAP-70 abscent. PMID:22370718	Down
DNASE1	a member of the DNase family	Dnase1 activities in serum to be lower in SLE patients than in normal subjects. PMID:10835632	Down
DNASE1L3	a member of the deoxyribonuclease I family	The DNASE1L3-related SLE correlated with a high frequency of lupus nephritis. PMID:22019780	Down
ETS1	a member of the ETS family of transcription factors	as a new susceptibility loci founded in a GWAS of SLE. PMID:19838193	Down
FCGR2A	one member of a family of immunoglobulin Fc receptor genes	Fc receptors interacts with TLRs functionally in SLE. PMID:15668740	Up
FCGR2B	a low affinity receptor for the Fc region of immunoglobulin gamma complexes	Mice that are prone to SLE because of a deficiency in FcγRIIB. PMID:21187399	Up
FCGR3B	a low affinity receptor for the Fc region of gamma immunoglobulins (IgG).	low FCGR3B CN increased susceptibility to autoimmune diseases, especially SLE, pSS, and WG. PMID:26407570	Up
FLT3LG	controls the development of DCs	Serum Flt-3 ligand levels were significantly elevated in patients with DM, SSc, SSD and MCTD, but not SLE. PMID:26559027	Down
GRIN2B	acts as the agonist binding site for glutamate	New SLE genes that OASIS identified and were further verified GRIN2B by GWAS on meta-analyses of two publicly available SLE GWAS datasets . PMID: 28246883	Down
ICOS	a protein that belongs to the CD28 and CTLA-4 cell-surface receptor family.	genetically modulated ICOS expression is involved in SLE susceptibility. PMID:17000707	Down
IFI16	a member of the HIN-200 family of cytokines.	Up regulation. PMID:12642603	Up
IFIH1	a DEAD box protein	are highly overexpressed in the peripheral blood and kidney glomeruli of SLE patients. PMID:15546798	Up
IFNA1	a protein that is produced by macrophages and has antiviral activity	the type I IFN system activated in SLE. PMID:11748288	Up
IFNA17	interferon alpha 17	upregulation of type I IFN pathways. PMID:21859344	Up
IFNAR1	a type I membrane protein	The interferon (IFN)-induced enzyme 2-5A synthetase was elevated in mononuclear cells from SLE patients. PMID:6189954	Up
IFNB1	a cytokine that belongs to the interferon family	myeloid dendritic cells from Sle1,2,3 mice constitutively overexpressed IFN-β. PMID:22661089	Up
IFNG	a soluble cytokine that is a member of the type II interferon class	increased amounts of IFN-γ in lupus. PMID:22846145	Up
IKZF1	a transcription factor that belongs to the family of zinc-finger DNA-binding proteins.	IRF5 and IKZF1 interacted in lupus. PMID:23236436	Down
IKZF3	a member of the Ikaros family of zinc-finger proteins	rs907091(one of single-nucleotide polymorphisms in IKZF3) CC genotype decreased and C allele appeared in the SLE patients. PMID:25271777	Down
IL10	a cytokine produced primarily by monocytes	significantly down-regulated IL-10 in SLE T cells. PMID:11226290	Up
IL12A	a subunit of a cytokine that acts on T and natural killer cells	serum levels of IL-12(p40) were increased in inactive SLE patients. PMID:22846145	Down
IL12B	a subunit of interleukin 12, a cytokine that acts on T and natural killer cells.	serum levels of IL-12(p40) were increased in inactive SLE patients. PMID:22846145	Up
IL18	a proinflammatory cytokine.	serum levels of IL-18 were increased in inactive SLE patients. PMID:22846145	Up
IL‑1R1	a cytokine receptor that belongs to the IL-1 receptor family.	activation of TLR signalling pathways (IL‑1R1, NF‑κΒ, TLR4-LPS, TLR9-CpG-DNA, TLR5-bacterial flagellin, MYD88, IRAK4, ... ) in promoting adaptive immunity. PMID:23681101	Up
IL-21	a member of the common-gamma chain family of cytokines with immunoregulatory activity.	isolated CXCR5loICOSloCD4+ T cells produce large amounts of IL-21. PMID:25594465	Up
IL-4	encode a pleiotropic cytokine produced by activated T cells.	The lupus-like nephritis of Lyn−/− mice is IL-4 and IgE dependent. PMID:20512127	Up
IRAK4	a kinase that activates NF-kappaB in both the Toll-like receptor and T-cell receptor signaling pathways.	activation of TLR signalling pathways (IL‑1R1, NF‑κΒ, TLR4-LPS, IRAK4, ... ) in promoting adaptive immunity. PMID:23681101	Up
IRF5	a member of the interferon regulatory factor (IRF) family	IRF5 is associated with risk factors for lupus and increases IFN-alpha level. PMID:23917156	Up
IRF7	interferon regulatory factor 7	In vitro, myeloid dendritic cells (mDCs) from Sle1,2,3 mice constitutively overexpressed IRF7. PMID:22661089	Up
IRF8	is a transcription factor of the interferon (IFN) regulatory factor (IRF) family.	IRF8 loci is associated with the risk factors for lupus. PMID:23917156	Down
ISG15	a ubiquitin-like protein	In vitro, myeloid dendritic cells (mDCs) from Sle1,2,3 mice constitutively overexpressed ISG15. PMID:22661089	Up
ITGAM	the integrin alpha M chain	we found evidence of association with replication in four regions including 16p11.2 (ITGAM). PMID:18204446	Up
JAZF1	a nuclear protein with three C2H2-type zinc fingers and functions as a transcriptional repressor.	5 newly identified SLE loci such as TNIP1, PRDM1, JAZF1, UHRF1BP1 and IL10. PMID:19838195	Up
KCNH6	a member of the potassium channel, voltage-gated, subfamily H.	EGR2 expression may contribute to SLE pathogenesis. PMID:20194224	Up
LILRB1	a protein that belongs to the subfamily B class of LIR receptors.	there is a critical link between TLR9-mediated sensing and a simultaneously evoked, PIR-B-mediated inhibitory circuit with a Btk intersection in B-1 cells. PMID:19687229	Up
MAPK1	a member of the MAP kinase family	T cells from lupus patients showed diminished catalytic activity and TCR-driven dual phosphorylation of ERK-1 and ERK-2 upon stimulation through the TCR/CD3 receptor. PMID: 12584050	Down
MB21D1	Mab-21 domain containing 1	MB21D1(cGAS) knock out in fibroblasts,macrophages and dendritic cells. PMID:26371324	Up
MFGE8	This gene a preproprotein that is proteolytically processed to form multiple protein products.	FDCs supply tingible body macrophages (TBMs) with the eat-me-signaling molecule milk fat globule-EGF factor 8 (Mfge8). PMID:24315719	Down
MX1	a guanosine triphosphate (GTP)-metabolizing protein that participates in the cellular antiviral response.	In vitro, myeloid dendritic cells (mDCs) from Sle1,2,3 mice constitutively overexpressed Mx-1. PMID:22661089	Up
MYD88	a cytosolic adapter protein that plays a central role in the innate and adaptive immune response.	effective activation of RF+ B cells requires a member of the MyD88-dependent Toll-like receptor (TLR) family. PMID:11948342	Up
NCF2	neutrophil cytosolic factor 2.	a SLE susceptibility gene being mapped into interferon signalling pathways(NCF2). PMID:22046141	Up
NFKB1	nuclear factor kappa B subunit 1	down regulation of cell death related genes (NFKB1) in multiple sclerosis (MS). PMID:15373920	Down
OAS3	an enzyme included in the 2', 5' oligoadenylate synthase family.	In vitro, myeloid dendritic cells (mDCs) from Sle1,2,3 mice constitutively overexpressed Oas-3. PMID:22661089	Up
PDCD1	a cell surface membrane protein of the immunoglobulin superfamily.	PDCD1 was considered the strongest candidate for association with SLE. PMID:12402038	Up
PQBP1	a nuclear polyglutamine-binding protein that is involved with transcription activation.	cGAS activated. PMID:23707065	Down
PRDM1	This gene a protein that acts as a repressor of beta-interferon gene expression.	Blimp-1(knock out) in DCs . PMID:21948081	Up
PTPN22	of member of the non-receptor class 4 subfamily of the protein-tyrosine phosphatase family.	Well-established risk factors include alleles in the PTPN22. PMID:19440199	Down
PXK	a phox (PX) domain-containing protein which may be involved in synaptic transmission	using women who with SLE evaluated in the GWA scan had association with replication in 3p14.3 (PXK). PMID:18204446	Up
RASGRP3	transduction as GTP/GDP-regulated switches that cycle between inactive GDP- and active GTP-bound states.	susceptibility loci in genome-wide association study in a Chinese Han population. PMID:19838193	Down
SDC1	protein that is a transmembrane (type I) heparan sulfate proteoglycan.	CD138-bound APRIL is expressed on blood monocytes from active SLE patients. PMID:22689824	Up
SLC15A4	solute carrier family 15 member 4	Slc15a4 mutant C57BL/6-Fas(lpr) mice showed an absence of autoantibodies, reduced lymphadenopathy and splenomegaly, and extended survival. PMID:23382217	Up
SPINK5	a multidomain serine protease inhibitor that contains 15 potential inhibitory domains.	degraded NETs poorly. PMID:20439745	Up
SPP1	involved in the attachment of osteoclasts to the mineralized bone matrix.	Well-established risk factors include alleles in the SPP1. PMID:19440199	Up
STAT1	a member of the STAT protein family.	In vitro, myeloid dendritic cells (mDCs) from Sle1,2,3 mice constitutively overexpressed STAT1. PMID:22661089	Up
STAT2	a member of the STAT protein family.	In vitro, myeloid dendritic cells (mDCs) from Sle1,2,3 mice constitutively overexpressed STAT2. PMID:22661089	Up
STAT4	a member of the STAT protein family of transcription factors.	Well-established risk factors include alleles in the STAT4. PMID:19440199	Down
SWAP70	SWAP switching B-cell complex subunit 70	DEF6 and SWAP-70 abscent. PMID:22370718	Down
TGFB1	a secreted ligand of the TGF-beta superfamily of proteins.	elaboration of TGF-beta as a result of autoimmune phenomenon suppresses host defense against bacterial infection. PMID:7964455	Down
TBK1	TANK binding kinase 1, inactivate NFKB	attenuates type I interferon production. PMID: 28487378	Down
TLR1	a member of the Toll-like receptor (TLR) family	the TLR2/TLR1/CD14 trimolecular complex activated. PMID:23548899	Up
TLR2	a member of the Toll-like receptor (TLR) family	TLR2 gene polymorphism between B6 and MRL mice strains may contribute to the different outcomes in lupus development. PMID:26068236	Up
TLR3	a member of the Toll-like receptor (TLR) family	genetic variations in Toll-like receptors (TLRs 3/7/8). PMID:24445780	Down
TLR4	a member of the Toll-like receptor (TLR) family	Surface TLR2, 4 and intracellular TLR7, 9 are highly expressed in mouse B-1 cells. PMID:26068236	Up
TLR5	a member of the Toll-like receptor (TLR) family	SLE patients and their families were enrolled in the lupus genetics study as described. PMID:12192084	Up
TLR7	a member of the Toll-like receptor (TLR) family	TLR7 overexpressed. PMID:17997333	Up
TLR8	a member of the Toll-like receptor (TLR) family	TLR8 overexpressed. PMID:26068236	Up
TLR9	a member of the Toll-like receptor (TLR) family	TLR9 on B cells restrain TLR7-mediated lupus. PMID:24474776	Down
TMEM173	a five transmembrane protein that functions as a major regulator of the innate immune response to viral.	STING potently suppresses inflammation. PMID:25646421	Down
TMEM39A	transmembrane protein 39A	susceptibility loci for SLE. PMID:22464253	Down
TNF	a multifunctional proinflammatory cytokine that belongs to the tumor necrosis factor (TNF) superfamily.	TNF regulates IFN-alpha production in vitro. PMID:15728381	Down
TNFAIP3	a zinc finger protein and ubiqitin-editing enzyme.	Well-established risk factors include alleles in the TNFAIP3. PMID:19440199	Up
TNFRSF1B	a protein that is a member of the TNF-receptor superfamily.	TNF-RII(TNFRSF1B) serum level were elevated in all patients with active lupus nephritis. PMID:22846145	Up
TNFRSF4	a protein that is a member of the TNF-receptor superfamily.	OX40L was expressed by myeloid antigen-presenting cells (APCs). PMID:26070486	Up
TNFSF13	a protein that is a member of the TNF-receptor superfamily.	CD138-bound APRIL is expressed on blood monocytes from active SLE patients. PMID:22689824	Up
TNFSF4	a protein that is a member of the TNF-receptor superfamily.	Well-established risk factors include alleles in the TNFSF4. PMID:19440199	Up
TNIP1	an A20-binding protein which plays a role in autoimmunity	We identified new susceptibility loci (ETS1, IKZF1, RASGRP3, SLC15A4, TNIP1) in genome-wide association study in a Chinese Han population.. PMID:19838193	Up
TREM2	a membrane protein that forms a receptor signaling complex with the TYRO protein tyrosine kinase.	TREM-2 is responsible for the DAP12-mediated inhibition in mouse macrophages. PMID:16887962	Up
TREML4	triggering receptor expressed on myeloid cells like 4	TREML4 deficiency reduced the production of inflammatory cytokines and autoantibodies in lupus. PMID:25848864	Up
TREX1	a nuclear protein with 3' exonuclease activity.	Loss-of-function mutations of TREX1. PMID:26371324	Down
TREX2	a nuclear protein with 3' to 5' exonuclease activity.	Expression of TREX1 and TREX2 in Escherichia coli. PMID:10391904	Down
TYK2	a member of the tyrosine kinase and the Janus kinases (JAKs) protein families.	a SLE susceptibility gene being mapped into interferon signalling pathways(TYK2 (P(comb) = 3.88×10(-8))). PMID:22046141	Up
UHRF1BP1	UHRF1 binding protein 1	5 newly identified SLE loci such as TNIP1, PRDM1, JAZF1, UHRF1BP1 and IL10. PMID:19838195	Up
ULK1	unc-51 like autophagy activating kinase 1	cGAS and OAS activated. PMID:23707061	Up
